# Supplementary material for: Induced pluripotent stem cells from patients with human fibrodysplasia ossificans progressiva show increased mineralization and cartilage formation
Source: Orphanet J Rare Dis. 2013 Dec 9;8:190. doi: 10.1186/1750-1172-8-190 (PMC3892046; doi:10.1186/1750-1172-8-190)
Supplement: Additional file 1: Table S1 — Characteristics of the iPS cells used in this study. This table summarizes the characterization results for the FOP and control iPS cell lines used in this study and the original fibroblast source numbers for the iPS cell lines. [file 1750-1172-8-190-S1.xlsx]

## Sheet: Sheet1
Supplemental Table S1: Characteristics of the Cell Lines Used in This Study
Name	Origin	Source	Sex	Age	Ethnicity	Methods	Karyotype	Mutation	EBNA expression or genomic integration	Transgene expression	Self-renewal Markers	In vitro differentiation	Teratomas	Methylation
Human Dermal Fibroblasts
HDF-WTa		skin biopsy	M	49	Caucasian/Japanese	N/A	Normal (male)	ACVR1 (WT)
HDF-WTb		skin biopsy	F	47	Hispanic	N/A	Normal (female)	ACVR1 (WT)
FF-WT-BJ		Foreskin (ATCC CRL-2522)	M	Newborn	Unknown	N/A	Normal (male)	ACVR1 (WT)
HDF-WT-1323		Fibroblast (Cell Applications, Inc. 106-05a Lot No. 1323)	F	48	Caucasian	N/A	Normal (female)	ACVR1 (WT)
HDF-WT-1388		Fibroblast (Cell Applications, Inc. 106-05a Lot No. 1388)	F	36	Caucasian	N/A
HDF-WT-TIG120		Fibroblast (Japanese Collection of Research Bioresources JCRB0542)	F	6	Japanese	N/A
HDF-FOP1		Skin, Coriell GM00513	F	16	Caucasian	N/A	Normal (female)	ACVR1(G617A)
HDF-FOP2		Skin, Coriell GM00783	M	Unknown	Black	N/A	Normal (male)	ACVR1(G617A)
HDF-FOP3		skin biopsy	M	10	Caucasian	N/A	Normal (male)	ACVR1(G617A)
HDF-FOP4(CiRA00041)		skin biopsy	M	12	Japanese	N/A		ACVR1(G617A)
HDF-FOP5(CiRA00043)		skin biopsy	M	50	Japanese	N/A		ACVR1(G617A)
Retroviral iPS cell lines
vWTa	HDF-WTa	skin biopsy	M	49	Caucasian/Japanese	Retroviral OSKM	Normal (male)	ACVR1 (WT)	N/A	KLF4 on; SOX2 on	OK	OK	OK	OK
vWTb	HDF-WTb	skin biopsy	F	47	Hispanic	Retroviral OSKM	Normal (female)	ACVR1 (WT)	N/A	Sox2 on	OK	OK	OK	OK
vFOP1-1	HDF-FOP1	Coriell GM00513	F	16	Caucasian	Retroviral OSKM	Normal (female)	ACVR1(G617A)	N/A	KLF4 on; SOX2 on	OK	OK	OK	OK
vFOP1-4	HDF-FOP1	Coriell GM00513	F	16	Caucasian	Retroviral OSKM	Normal (female)	ACVR1(G617A)	N/A	KLF4 on	OK	OK	OK	OK
vFOP2-1	HDF-FOP2	Coriell GM00783	M	Unknown	Black	Retroviral OSKM	Normal (male)	ACVR1(G617A)	N/A	KLF4 on	OK	OK	OK	OK
vFOP2-2	HDF-FOP2	Coriell GM00783	M	Unknown	Black	Retroviral OSKM	Normal (male)	ACVR1(G617A)	N/A	KLF4 on	OK	OK	OK	OK
vFOP4-1	HDF-FOP4	skin biopsy	M	12	Japanese	Retroviral OSKM	Normal (male)	ACVR1(G617A)	N/A	No	OK	OK	OK
vFOP4-3	HDF-FOP4	skin biopsy	M	12	Japanese	Retroviral OSKM	Normal (male)	ACVR1(G617A)	N/A	No	OK	OK	OK
vFOP5-22	HDF-FOP5	skin biopsy	M	50	Japanese	Retroviral OSKM	Normal (male)	ACVR1(G617A)	N/A	No	OK	OK	OK
Retroviral iPS cell Lines (published)
vWT-TIG120-4f1	HDF-WT-TIG120	Fibroblast (Japanese Collection of Research Bioresources JCRB0542)	F	6	Japanese	Retroviral OSKM	Normal (female)	ACVR1 (WT)	N/A	No	OK	OK	OK
vWT-201B2	HDF-WT-1388	Fibroblast (Cell Applications, Inc. 106-05a Lot No. 1388)	F	36	Caucasian	Retroviral OSKM	Normal (female)	ACVR1 (WT)	N/A	No	OK	OK	OK
vWT-201B7	HDF-WT-1388	Fibroblast (Cell Applications, Inc. 106-05a Lot No. 1388)	F	36	Caucasian	Retroviral OSKM	Normal (female)	ACVR1 (WT)	N/A	No	OK	OK	OK
Episomal iPSC lines
eWT-BJ2	FF-WT-BJ	Foreskin (ATCC CRL-2522)	M	Newborn	Unknown	Epi(Y4)	Normal (male)	ACVR1 (WT)	No	No	OK	OK	OK	OK
eWT-BJ4	FF-WT-BJ	Foreskin (ATCC CRL-2522)	M	Newborn	Unknown	Epi(Y4)	Normal (male)	ACVR1 (WT)	No	No	OK	OK	OK	OK
eFOP1-1	HDF-FOP1	Coriell GM00513	F	16	Caucasian	Epi(Y4)	Normal (female)	ACVR1(G617A)	No	No		OK	OK	OK
eFOP1-10	HDF-FOP1	Coriell GM00513	F	16	Caucasian	Epi(Y4)	Normal (female)	ACVR1(G617A)	No	No	OK	OK	OK	OK
eFOP2-3	HDF-FOP2	Coriell GM00783	M	Unknown	Black	Epi(Y4)	Normal (male)	ACVR1(G617A)	No	No	OK	OK	OK	OK
eFOP2-8	HDF-FOP2	Coriell GM00783	M	Unknown	Black	Epi(Y4)	Normal (male)	ACVR1(G617A)	No	No	OK	OK	Ec, M	OK
eFOP3-2	HDF-FOP3	skin biopsy	M	10	Caucasian	Epi(Y4)	Normal (male)	ACVR1(G617A)	No	No	OK	OK	OK	OK
eFOP3-4	HDF-FOP3	skin biopsy	M	10	Caucasian	Epi(Y4)	Normal (male)	ACVR1(G617A)	No	Low OCT4	OK	OK	OK	OK
Episomal iPSC Lines (see Hayashi, et al., Submitted)
eWT-1323-2	HDF-WT-1323	Fibroblast (Cell Applications, Inc. 106-05a Lot No. 1323)	F	48	Caucasian	Epi(Y4)	Normal (female)	ACVR1 (WT)	No	No	OK	OK	OK	OK
eWT-1323-4	HDF-WT-1323	Fibroblast (Cell Applications, Inc. 106-05a Lot No. 1323)	F	48	Caucasian	Epi(Y4)	Normal (female)	ACVR1 (WT)	No	No	OK	OK	OK	OK
HDF = Human dermal fibroblast
FF = Foreskin fibroblast
